# Supplementary material for: Large-Scale Monitoring of Plants through Environmental DNA Metabarcoding of Soil: Recovery, Resolution, and Annotation of Four DNA Markers
Source: PLoS One. 2016 Jun 16;11(6):e0157505. doi: 10.1371/journal.pone.0157505 (PMC4911152; doi:10.1371/journal.pone.0157505)
Supplement: S2 Appendix — (XLSX) [file pone.0157505.s002.xlsx]

## Sheet: Sheet1
Level	Taxon	rbcL	matK	trnL	ITS
Order	Asterales	1	1	1	1			1	Present in database
Family	Asteraceae	1	1	1	1				Absent from database
Genus	Achillea	1	1	1	1
Species	Achillea alpina	0	0	1	1
Genus	Agoseris	1	1	1	1
Species	Agoseris glauca	1	0	0	0
Genus	Artemisia	1	1	1	1
Species	Artemisia biennis	1	1	0	1
Genus	Bidens	1	1	1	1
Species	Bidens cernua	1	1	0	1
Genus	Cirsium	1	1	1	1
Species	Cirsium arvense	1	1	1	1
Genus	Erigeron	1	1	1	1
Species	Erigeron philadelphicus	1	1	0	1
Genus	Eurybia	1	1	1	1
Species	Eurybia conspicua	0	0	1	1
Genus	Petasites	1	1	1	1
Species	Petasites frigidus	1	1	1	1
Genus	Senecio	1	1	1	1
Species	Senecio congestus	1	1	1	1
Species	Senecio eremophilus	1	1	0	1
Genus	Solidago	1	1	1	1
Species	Solidago gigantea	1	1	0	1
Species	Solidago graminifolia	1	0	0	1
Genus	Sonchus	1	1	1	1
Species	Sonchus arvensis	1	1	0	1
Genus	Symphyotrichum	1	1	1	1
Species	Symphyotrichum ciliatum	0	0	0	1
Species	Symphyotrichum lanceolatum	1	1	0	0
Species	Symphyotrichum puniceum	1	1	0	1
Species	Symphyotrichum subspicatum	0	0	0	0
Genus	Taraxacum	1	1	1	1
Species	Taraxacum officinale	1	1	1	1
Family	Menyanthaceae	1	1	1	1
Genus	Menyanthes	1	1	1	1
Species	Menyanthes trifoliata	1	1	1	1
Order	Boraginales	1	1	1	1
Family	Boraginaceae	1	1	1	1
Genus	Mertensia	1	1	1	1
Species	Mertensia paniculata	1	1	1	1
Order	Brassicales	1	1	1	1
Family	Brassicaceae	1	1	1	1
Genus	Barbarea	1	1	1	1
Species	Barbarea orthoceras	1	1	1	1
Species	Barbarea vulgaris	1	1	1	1
Genus	Cardamine	1	1	1	1
Species	Cardamine pensylvanica	1	0	1	1
Genus	Erysimum	1	1	1	1
Species	Erysimum cheiranthoides	1	1	1	1
Genus	Rorippa	1	1	1	1
Species	Rorippa palustris	1	1	1	1
Order	Caryophyllales	1	1	1	1
Family	Amaranthaceae	1	1	1	1
Genus	Atriplex	1	1	1	1
Species	Atriplex prostrata	1	1	0	1
Species	Atriplex subspicata	0	0	0	0
Genus	Chenopodium	1	1	1	1
Species	Chenopodium rubrum	1	1	1	1
Family	Caryophyllaceae	1	1	1	1
Genus	Moehringia	1	1	1	1
Species	Moehringia lateriflora	1	1	1	1
Genus	Sagina	1	1	1	1
Species	Sagina nivalis	0	0	1	0
Genus	Stellaria	1	1	1	1
Species	Stellaria calycantha	0	0	0	1
Species	Stellaria crassifolia	1	1	1	1
Species	Stellaria longifolia	1	1	1	1
Species	Stellaria longipes	1	1	1	1
Family	Polygonaceae	1	1	1	1
Genus	Persicaria	1	1	1	1
Species	Persicaria amphibia	1	1	1	1
Species	Persicaria lapathifolia	1	1	1	1
Genus	Polygonum	1	1	1	1
Species	Polygonum arenastrum	1	1	0	1
Genus	Rumex	1	1	1	1
Species	Rumex maritimus	1	1	0	0
Species	Rumex occidentalis	1	1	0	0
Species	Rumex triangulivalvis	1	0	0	0
Order	Ceratophyllales	1	1	1	1
Family	Ceratophyllaceae	1	1	1	1
Genus	Ceratophyllum	1	1	1	1
Species	Ceratophyllum demersum	1	1	1	1
Order	Cornales	1	1	1	1
Family	Cornaceae	1	1	1	1
Genus	Cornus	1	1	1	1
Species	Cornus canadensis	1	1	1	1
Species	Cornus sericea	1	1	1	1
Order	Dipsacales	1	1	1	1
Family	Adoxaceae	1	1	1	1
Genus	Adoxa	1	1	1	1
Species	Adoxa moschatellina	1	1	1	1
Genus	Viburnum	1	1	1	1
Species	Viburnum edule	1	1	1	1
Family	Caprifoliaceae	1	1	1	1
Genus	Linnaea	1	1	1	1
Species	Linnaea borealis	1	1	1	1
Genus	Lonicera	1	1	1	1
Species	Lonicera dioica	0	1	0	1
Genus	Symphoricarpos	1	1	1	1
Species	Symphoricarpos albus	1	1	1	1
Order	Equisetales	1	1	1	1
Family	Equisetaceae	1	1	1	1
Genus	Equisetum	1	1	1	1
Species	Equisetum arvense	1	1	1	1
Species	Equisetum fluviatile	1	0	1	0
Species	Equisetum hyemale	1	1	1	1
Species	Equisetum palustre	1	1	1	0
Species	Equisetum pratense	1	1	1	1
Species	Equisetum scirpoides	1	1	1	1
Species	Equisetum sylvaticum	1	1	1	1
Order	Ericales	1	1	1	1
Family	Balsaminaceae	1	1	1	1
Genus	Impatiens	1	1	1	1
Species	Impatiens capensis	1	1	1	1
Species	Impatiens noli-tangere	1	1	1	1
Family	Ericaceae	1	1	1	1
Genus	Arctostaphylos	1	1	1	1
Species	Arctostaphylos uva-ursi	1	1	1	1
Genus	Chamaedaphne	1	1	1	1
Species	Chamaedaphne calyculata	1	1	1	1
Genus	Moneses	1	1	1	1
Species	Moneses uniflora	1	1	1	1
Genus	Monotropa	0	1	0	1
Species	Monotropa hypopithys	0	1	0	1
Genus	Orthilia	1	1	1	1
Species	Orthilia secunda	1	1	1	1
Genus	Pyrola	1	1	1	1
Species	Pyrola asarifolia	1	1	1	1
Species	Pyrola chlorantha	1	0	1	1
Genus	Rhododendron	1	1	1	1
Species	Rhododendron groenlandicum	1	1	1	1
Genus	Vaccinium	1	1	1	1
Species	Vaccinium myrtilloides	1	1	0	0
Species	Vaccinium oxycoccos	1	1	0	0
Species	Vaccinium vitis-idaea	1	1	1	1
Family	Myrsinaceae	1	1	1	1
Genus	Lysimachia	1	1	1	1
Species	Lysimachia thyrsiflora	0	0	1	1
Order	Fabales	1	1	1	1
Family	Fabaceae	1	1	1	1
Genus	Lathyrus	1	1	1	1
Species	Lathyrus ochroleucus	1	1	0	1
Species	Lathyrus venosus	1	1	1	1
Genus	Vicia	1	1	1	1
Species	Vicia americana	1	1	1	1
Order	Fagales	1	1	1	1
Family	Betulaceae	1	1	1	1
Genus	Alnus	1	1	1	1
Species	Alnus incana	1	1	1	1
Species	Alnus viridis	1	1	1	1
Genus	Betula	1	1	1	1
Species	Betula neoalaskana	1	1	1	1
Species	Betula papyrifera	1	1	1	1
Species	Betula pumila	1	1	0	1
Order	Gentianales	1	1	1	1
Family	Rubiaceae	1	1	1	1
Genus	Galium	1	1	1	1
Species	Galium boreale	1	1	1	0
Species	Galium labradoricum	0	0	0	0
Species	Galium trifidum	0	0	1	0
Species	Galium triflorum	1	0	1	0
Order	Lamiales	1	1	1	1
Family	Lamiaceae	1	1	1	1
Genus	Mentha	1	1	1	1
Species	Mentha arvensis	1	1	1	1
Genus	Scutellaria	1	1	1	1
Species	Scutellaria galericulata	1	1	0	0
Genus	Stachys	1	1	1	1
Species	Stachys palustris	1	1	1	1
Family	Lentibulariaceae	1	1	1	1
Genus	Utricularia	1	1	1	1
Species	Utricularia intermedia	1	1	1	1
Species	Utricularia macrorhiza	0	1	1	0
Species	Utricularia vulgaris	1	1	1	1
Family	Plantaginaceae	1	1	1	1
Genus	Callitriche	1	1	1	1
Species	Callitriche palustris	0	0	1	0
Genus	Hippuris	1	1	1	1
Species	Hippuris vulgaris	1	1	1	1
Genus	Plantago	1	1	1	1
Species	Plantago major	1	1	1	1
Genus	Veronica	1	1	1	1
Species	Veronica peregrina	1	1	1	1
Order	Lycopodiales	1	1	1	1
Family	Lycopodiaceae	1	1	1	1
Genus	Lycopodium	1	1	1	1
Species	Lycopodium annotinum	1	0	1	1
Species	Lycopodium complanatum	1	0	0	0
Order	Malpighiales	1	1	1	1
Family	Salicaceae	1	1	1	1
Genus	Populus	1	1	1	1
Species	Populus balsamifera	1	1	1	1
Species	Populus tremuloides	1	1	1	0
Genus	Salix	1	1	1	1
Species	Salix serissima	1	1	0	1
Species	Salix arbusculoides	1	1	1	1
Species	Salix bebbiana	1	1	1	1
Species	Salix discolor	1	1	0	0
Species	Salix exigua	1	1	0	1
Species	Salix lutea	1	1	0	0
Species	Salix melanopsis	0	1	0	1
Species	Salix pedicellaris	1	1	0	1
Species	Salix petiolaris	0	0	0	0
Species	Salix planifolia	1	1	0	1
Family	Violaceae	1	1	1	1
Genus	Viola	1	1	1	1
Species	Viola adunca	1	1	0	1
Species	Viola canadensis	1	1	1	1
Species	Viola renifolia	1	1	1	1
Order	Myrtales	1	1	1	1
Family	Onagraceae	1	1	1	1
Genus	Chamerion	1	1	1	1
Species	Chamerion angustifolium	1	1	1	1
Genus	Circaea	1	0	1	1
Species	Circaea alpina	1	0	1	1
Genus	Epilobium	1	1	1	1
Species	Epilobium ciliatum	0	0	1	1
Species	Epilobium palustre	1	1	1	1
Order	Nymphaeales	1	1	1	1
Family	Nymphaeaceae	1	1	1	1
Genus	Nuphar	1	1	1	1
Species	Nuphar variegata	1	1	0	1
Order	Pinales	1	1	1	1
Family	Pinaceae	1	1	1	1
Genus	Abies	1	1	1	1
Species	Abies balsamea	1	0	1	1
Genus	Larix	1	1	1	1
Species	Larix laricina	1	1	1	1
Genus	Picea	1	1	1	1
Species	Picea glauca	1	1	1	1
Species	Picea mariana	1	1	1	1
Order	Poales	1	1	1	1
Family	Cyperaceae	1	1	1	1
Genus	Carex	1	1	1	1
Species	Carex aquatilis	1	1	1	1
Species	Carex atherodes	0	1	0	0
Species	Carex brunnescens	0	1	1	1
Species	Carex canescens	1	1	1	1
Species	Carex crawfordii	0	1	0	1
Species	Carex deweyana	1	1	1	1
Species	Carex diandra	1	1	1	1
Species	Carex disperma	0	1	1	1
Species	Carex lacustris	0	1	0	0
Species	Carex lasiocarpa	1	1	1	1
Species	Carex limosa	1	1	1	1
Species	Carex retrorsa	1	1	1	1
Species	Carex rostrata	1	1	1	1
Species	Carex sartwellii	0	1	0	1
Species	Carex sychnocephala	0	1	1	1
Species	Carex utriculata	0	1	0	1
Species	Carex viridula	1	1	1	1
Genus	Eleocharis	1	1	1	1
Species	Eleocharis acicularis	1	1	1	1
Species	Eleocharis palustris	1	1	1	1
Genus	Eriophorum	1	1	1	1
Species	Eriophorum angustifolium	1	1	1	1
Genus	Schoenoplectus	1	1	1	1
Species	Schoenoplectus fluviatilis	0	0	0	0
Species	Schoenoplectus tabernaemontani	1	1	1	1
Genus	Scirpus	1	1	1	1
Species	Scirpus microcarpus	1	1	1	1
Genus	Trichophorum	1	1	1	1
Species	Trichophorum pumilum	1	0	1	1
Family	Juncaceae	1	1	1	1
Genus	Juncus	1	1	1	1
Species	Juncus arcticus	1	1	1	1
Species	Juncus bufonius	1	1	1	1
Family	Poaceae	1	1	1	1
Genus	Agrostis	1	1	1	1
Species	Agrostis scabra	1	1	1	1
Species	Agrostis stolonifera	1	1	1	1
Genus	Alopecurus	1	1	1	1
Species	Alopecurus aequalis	1	1	1	1
Genus	Beckmannia	1	1	1	1
Species	Beckmannia syzigachne	1	1	1	1
Genus	Calamagrostis	1	1	1	1
Species	Calamagrostis canadensis	1	1	1	1
Species	Calamagrostis stricta	1	1	1	1
Genus	Cinna	1	1	1	1
Species	Cinna latifolia	1	1	1	1
Genus	Deschampsia	1	1	1	1
Species	Deschampsia cespitosa	1	1	1	1
Genus	Elyhordeum	0	0	0	0
Species	Elyhordeum macounii	0	0	0	0
Genus	Elymus	1	1	1	1
Species	Elymus repens	1	1	1	1
Species	Elymus trachycaulus	1	1	1	1
Genus	Glyceria	1	1	1	1
Species	Glyceria grandis	1	1	0	1
Species	Glyceria pulchella	1	1	0	0
Genus	Hordeum	1	1	1	1
Species	Hordeum jubatum	1	1	1	1
Genus	Phalaris	1	1	1	1
Species	Phalaris arundinacea	1	1	1	1
Genus	Phragmites	1	1	1	1
Species	Phragmites australis	1	1	1	1
Genus	Poa	1	1	1	1
Species	Poa compressa	1	1	1	1
Species	Poa interior	1	1	1	0
Species	Poa palustris	1	1	1	1
Species	Poa pratensis	1	1	1	1
Genus	Puccinellia	1	1	1	1
Species	Puccinellia nuttalliana	1	1	0	1
Genus	Scolochloa	0	1	0	1
Species	Scolochloa festucacea	0	1	0	1
Family	Typhaceae	1	1	1	1
Genus	Sparganium	1	1	1	1
Species	Sparganium angustifolium	1	1	1	0
Species	Sparganium eurycarpum	1	1	1	0
Genus	Typha	1	1	1	1
Species	Typha latifolia	1	1	1	0
Order	Polypodiales	1	1	1	1
Family	Dryopteridaceae	1	1	1	1
Genus	Dryopteris	1	1	1	1
Species	Dryopteris expansa	1	1	1	0
Family	Onocleaceae	1	1	1	0
Genus	Matteuccia	1	1	1	0
Species	Matteuccia struthiopteris	1	1	1	0
Order	Ranunculales	1	1	1	1
Family	Papaveraceae	1	1	1	1
Genus	Corydalis	1	1	1	1
Species	Corydalis aurea	0	0	0	0
Family	Ranunculaceae	1	1	1	1
Genus	Actaea	1	1	1	1
Species	Actaea rubra	1	1	0	1
Genus	Anemone	1	1	1	1
Species	Anemone canadensis	1	0	1	1
Genus	Ranunculus	1	1	1	1
Species	Ranunculus aquatilis	1	1	0	1
Species	Ranunculus cymbalaria	1	1	1	1
Species	Ranunculus eschscholtzii	0	1	0	1
Species	Ranunculus flabellaris	0	0	0	0
Species	Ranunculus gmelinii	0	1	1	1
Species	Ranunculus longirostris	0	0	0	0
Species	Ranunculus macounii	0	1	0	1
Species	Ranunculus pensylvanicus	0	1	0	1
Species	Ranunculus sceleratus	1	1	1	1
Order	Rosales	1	1	1	1
Family	Elaeagnaceae	1	1	1	1
Genus	Shepherdia	1	1	1	1
Species	Shepherdia canadensis	1	1	1	1
Family	Rosaceae	1	1	1	1
Genus	Amelanchier	1	1	1	1
Species	Amelanchier alnifolia	1	1	0	1
Genus	Comarum	1	1	1	1
Species	Comarum palustre	1	1	1	1
Genus	Fragaria	1	1	1	1
Species	Fragaria vesca	1	1	1	1
Species	Fragaria virginiana	1	1	1	1
Genus	Geum	1	1	1	1
Species	Geum aleppicum	1	1	0	1
Species	Geum macrophyllum	1	0	0	1
Genus	Potentilla	1	1	1	1
Species	Potentilla anserina	1	1	1	1
Species	Potentilla norvegica	1	1	1	1
Species	Potentilla pensylvanica	1	1	1	1
Genus	Prunus	1	1	1	1
Species	Prunus pensylvanica	1	1	1	1
Genus	Rosa	1	1	1	1
Species	Rosa acicularis	1	1	1	1
Genus	Rubus	1	1	1	1
Species	Rubus arcticus	0	0	1	1
Species	Rubus idaeus	1	1	1	1
Species	Rubus pubescens	0	0	0	1
Family	Urticaceae	1	1	1	1
Genus	Urtica	1	1	1	1
Species	Urtica dioica	1	1	1	1
Order	Santalales	1	1	1	1
Family	Santalaceae	1	1	1	1
Genus	Geocaulon	1	1	1	1
Species	Geocaulon lividum	1	1	1	1
Order	Saxifragales	1	1	1	1
Family	Grossulariaceae	1	1	1	1
Genus	Ribes	1	1	1	1
Species	Ribes hudsonianum	1	1	0	1
Species	Ribes lacustre	1	1	0	1
Species	Ribes oxyacanthoides	1	1	0	1
Species	Ribes triste	1	1	1	1
Family	Haloragaceae	1	1	1	1
Genus	Myriophyllum	1	1	1	1
Species	Myriophyllum sibiricum	1	1	1	1
Species	Myriophyllum spicatum	1	1	1	1
Family	Saxifragaceae	1	1	1	1
Genus	Mitella	1	1	1	1
Species	Mitella nuda	1	1	1	1
Species	Mitella pentandra	0	1	0	1
